# Supplementary material for: Unbiased characterization of the larval zebrafish enteric nervous system at a single cell transcriptomic level
Source: iScience. 2023 Jun 8;26(7):107070. doi: 10.1016/j.isci.2023.107070 (PMC10329177; doi:10.1016/j.isci.2023.107070)
Supplement: Data S1. Table showing the top10 positive markers for all the clusters in the total intestinal dataset, related to Figure S1 [file mmc2.xlsx]

## Sheet: CTRL_top10
p_val	avg_log2FC	pct.1	pct.2	p_val_adj	cluster	gene
0	2.86205	0.792	0.151	0	0	si:ch211-106h4.12
0	2.47791	0.732	0.074	0	0	angptl2a
0	2.3434	0.561	0.087	0	0	fsta
0	2.2666	0.883	0.152	0	0	meis2b
0	2.16952	0.801	0.184	0	0	rgs5a
0	2.12184	0.608	0.081	0	0	ANPEP (1 of many).1
0	2.08073	0.711	0.182	0	0	aldh1a2
2.23313e-227	2.29392	0.483	0.107	5.34878e-223	0	zgc:195173
4.63696e-217	1.99845	0.693	0.228	1.11064e-212	0	cxcl12a
2.29592e-125	2.05603	0.525	0.198	5.4992e-121	0	wnt11r
0	3.09618	0.786	0.158	0	1	gsc
1.08918e-259	2.07848	0.564	0.113	2.60881e-255	1	serpinf1
3.18806e-248	2.2759	0.819	0.273	7.63603e-244	1	zgc:153704
1.09584e-245	2.02783	0.842	0.288	2.62477e-241	1	vim
3.74321e-237	1.95129	0.948	0.417	8.96575e-233	1	rbp4
8.28568e-234	2.42075	0.733	0.23	1.98459e-229	1	igfbp5b
2.41844e-192	1.80863	0.514	0.122	5.79266e-188	1	hoxb6a
2.34258e-167	2.05661	0.594	0.189	5.61095e-163	1	ackr3b
1.14545e-151	2.01714	0.53	0.161	2.74358e-147	1	ptgdsb.2
1.30935e-148	2.08251	0.422	0.098	3.13614e-144	1	anxa1a
0	5.82971	1	0.378	0	2	fabp2
0	5.37735	0.997	0.146	0	2	rbp2a
0	5.23853	0.988	0.19	0	2	fabp1b.1
0	5.09475	0.973	0.085	0	2	chia.2
0	4.72394	0.99	0.112	0	2	apoa1a
0	4.68259	0.842	0.051	0	2	apoea
0	4.43143	0.997	0.158	0	2	gapdh
0	4.31497	0.949	0.058	0	2	afp4.1
0	4.25441	0.987	0.061	0	2	apoc2
0	4.16161	0.998	0.345	0	2	gpx4a
0	2.49332	0.792	0.115	0	3	tcf21
4.57123e-276	2.58974	0.538	0.068	1.0949e-271	3	angptl5
1.72059e-267	2.22463	0.545	0.072	4.12115e-263	3	tnfaip6
1.82003e-228	2.24021	0.547	0.082	4.35933e-224	3	rdh10a
1.38208e-198	2.31291	0.491	0.08	3.31035e-194	3	sh3bgrl2
1.22598e-189	2.81737	0.478	0.074	2.93647e-185	3	cxcl12b
1.69254e-174	2.4612	0.694	0.185	4.05398e-170	3	krt15
8.22114e-140	2.35364	0.556	0.14	1.96913e-135	3	fibinb
2.03732e-130	2.61396	0.754	0.292	4.8798e-126	3	zgc:153704
3.38054e-115	2.58425	0.616	0.191	8.09708e-111	3	si:ch211-106h4.12
0	4.60274	0.63	0.026	0	4	BX927125.1
0	3.83317	0.829	0.082	0	4	ccl38.6
0	3.28185	0.703	0.037	0	4	ccl38a.5
0	3.24476	0.884	0.068	0	4	ccl36.1
0	3.07316	0.946	0.083	0	4	CR936442.2
0	3.07163	0.584	0.009	0	4	ccl20a.3
0	3.04504	0.401	0.014	0	4	ccl38a.4
0	2.82608	0.928	0.107	0	4	dusp2
0	2.56253	0.907	0.068	0	4	CR974440.2
1.15374e-215	2.78474	0.995	0.497	2.76344e-211	4	pfn1
0	3.21795	0.756	0.059	0	5	alpl
2.73669e-279	2.64082	0.571	0.061	6.55491e-275	5	cilp
5.49018e-248	2.18798	0.947	0.224	1.31501e-243	5	foxf2a
9.73283e-231	2.35502	0.873	0.185	2.33121e-226	5	si:ch211-106h4.12
1.52973e-227	3.02425	0.476	0.052	3.66401e-223	5	c1qtnf5
6.14089e-224	2.17635	0.446	0.044	1.47087e-219	5	grem2b
5.27995e-212	2.21653	0.87	0.215	1.26465e-207	5	col6a4a
2.12122e-206	2.43595	0.676	0.129	5.08074e-202	5	thbs4b
4.17952e-186	2.16424	0.814	0.193	1.00108e-181	5	ifitm1
1.34053e-80	1.97326	0.371	0.084	3.21083e-76	5	si:dkey-12l12.1
0	3.93548	0.646	0.033	0	6	her4.2
0	3.66487	0.83	0.09	0	6	CR812832.1
0	3.65675	0.476	0.023	0	6	AL929185.2
0	3.59275	0.368	0.011	0	6	si:ch211-193l2.4
0	3.4891	0.652	0.03	0	6	gadd45gb.1
0	3.36274	0.588	0.026	0	6	her4.2.1
0	3.21555	0.451	0.018	0	6	si:ch211-193l2.7
0	3.07361	0.872	0.134	0	6	phox2bb
0	3.02886	0.546	0.031	0	6	ascl1a
1.1767e-194	3.17049	0.301	0.021	2.81842e-190	6	si:ch211-193l2.5
0	3.65754	0.816	0.074	0	7	ccl36.1
0	3.26997	0.918	0.152	0	7	scinlb
0	2.99962	0.992	0.138	0	7	coro1a
0	2.77326	0.927	0.025	0	7	mef2b
0	2.45194	0.975	0.127	0	7	lcp1
0	2.4184	0.972	0.104	0	7	CD53
0	2.40191	0.986	0.127	0	7	laptm5
1.03924e-299	2.32389	0.718	0.089	2.48918e-295	7	ccl38.6
4.21565e-289	2.32822	0.969	0.218	1.00973e-284	7	arpc1b
1.75502e-221	3.55641	0.997	0.499	4.20362e-217	7	pfn1
0	5.83204	0.875	0.102	0	8	cfd
0	4.33023	0.765	0.098	0	8	BX088707.3
0	3.89571	0.697	0.059	0	8	ntn5
0	3.27361	0.676	0.023	0	8	nkx2.3
0	2.69219	0.587	0.024	0	8	rem1
9.03149e-227	3.20192	0.761	0.154	2.16322e-222	8	BX322618.1
1.42272e-219	2.8114	0.85	0.204	3.40771e-215	8	mdkb
1.4123e-211	3.82336	0.96	0.366	3.38273e-207	8	aoc2
9.51717e-190	2.77669	0.391	0.038	2.27955e-185	8	rprmb
6.34259e-82	4.02666	0.37	0.081	1.51918e-77	8	BX248318.1
0	4.23287	0.557	0.026	0	9	and2
0	3.97512	0.7	0.018	0	9	CABZ01074130.1
0	2.52076	0.526	0.02	0	9	fgfbp2a
0	2.30751	0.678	0.046	0	9	c1qtnf5
0	2.178	0.851	0.08	0	9	ttc36
0	1.98964	0.325	0.01	0	9	and1
0	1.96878	0.467	0.021	0	9	lhx9
2.25961e-298	2.51999	0.749	0.095	5.41221e-294	9	hpdb
5.57899e-203	2.07909	0.805	0.181	1.33628e-198	9	pcbd1
3.61031e-80	2.2788	0.885	0.37	8.6474e-76	9	col1a1a
0	5.85391	0.98	0.035	0	10	scn4ab
0	3.90813	0.791	0.04	0	10	scn1ba
0	3.02031	0.771	0.085	0	10	si:ch211-137a8.4
0	2.66542	0.598	0.038	0	10	ncam1b
0	2.534	0.492	0.012	0	10	clic6
3.11027e-256	2.36747	0.502	0.043	7.44971e-252	10	fabp7a
5.28571e-255	2.35553	0.877	0.139	1.26603e-250	10	phox2bb
1.44166e-228	2.37788	0.698	0.1	3.45307e-224	10	CR812832.1
1.96854e-203	2.38855	0.738	0.137	4.71504e-199	10	chl1b
2.06765e-63	2.34793	0.551	0.224	4.95242e-59	10	scn4ba
0	5.32948	0.877	0.021	0	11	MFAP4 (1 of many).4
0	4.75976	0.713	0.017	0	11	ccl34b.1
0	4.60762	0.753	0.044	0	11	ctsl.1
0	4.40767	0.95	0.055	0	11	lygl1
0	4.3773	0.92	0.015	0	11	mfap4
0	4.32911	0.893	0.011	0	11	si:dkey-5n18.1
0	3.78936	0.807	0.009	0	11	lgals3bpb
0	3.56632	0.923	0.029	0	11	ctss2.2
0	3.54525	0.903	0.068	0	11	ctss2.1
1.13092e-195	4.16554	0.367	0.028	2.70877e-191	11	BX649485.4
0	3.85678	0.993	0.11	0	12	vwde
0	3.50413	0.89	0.131	0	12	osr2
0	3.43021	0.8	0.074	0	12	abi3bpb
1.00203e-297	2.8223	0.64	0.063	2.40006e-293	12	clu
4.8211e-279	2.68092	0.857	0.14	1.15475e-274	12	meox1
5.3527e-221	2.79393	0.697	0.107	1.28208e-216	12	sost
1.05201e-219	3.04386	0.803	0.158	2.51979e-215	12	si:ch211-251b21.1
3.35192e-214	3.28148	0.647	0.092	8.02851e-210	12	spon2b
9.76125e-203	3.32861	0.72	0.127	2.33801e-198	12	ogn
7.34103e-186	2.77258	0.743	0.152	1.75832e-181	12	ecrg4a
0	7.6951	0.933	0.053	0	13	vipb
0	5.24183	0.838	0.032	0	13	adcyap1b
0	5.1291	0.828	0.018	0	13	nos1
0	4.21391	0.97	0.067	0	13	gap43
0	3.93274	0.936	0.034	0	13	atp2b3a
0	3.82761	0.872	0.119	0	13	GFP
0	3.56314	0.862	0.017	0	13	islr2
0	3.55857	0.818	0.032	0	13	vgf
0	3.55842	0.896	0.038	0	13	stmn2a
0	3.51035	0.926	0.116	0	13	si:dkeyp-120h9.1
0	2.09052	0.261	0.004	0	14	ttn.2
0	1.81127	0.41	0.011	0	14	desma
0	1.66926	0.565	0.004	0	14	myod1
7.78267e-268	3.17326	0.272	0.008	1.8641e-263	14	acta1a
1.76652e-251	1.73387	0.604	0.063	4.23118e-247	14	jam2a
4.15293e-193	5.20206	0.498	0.054	9.94709e-189	14	actc1b
6.67794e-193	3.54679	0.293	0.016	1.5995e-188	14	tnnt3b
2.48605e-172	2.17501	0.7	0.122	5.9546e-168	14	vwde
2.4604e-154	1.60307	0.314	0.025	5.89314e-150	14	alpi.1
2.4415e-94	4.82967	0.254	0.028	5.84788e-90	14	mylpfa
0	6.84855	1	0.056	0	15	fgfbp2b
0	5.5741	0.952	0.007	0	15	mia
0	5.5362	0.991	0.018	0	15	col2a1a
0	5.43565	0.899	0.016	0	15	matn1
0	5.02287	0.961	0.019	0	15	col9a2
0	4.59951	0.952	0.016	0	15	col9a1a
0	4.45563	0.925	0.016	0	15	ucmab
0	4.4525	0.947	0.011	0	15	col9a3
0	4.21377	0.768	0.031	0	15	f13a1b
0	4.08377	0.965	0.072	0	15	col11a1a
0	9.4467	1	0.095	0	16	hbae3
0	9.16855	1	0.055	0	16	hbbe1.1
0	9.10216	1	0.062	0	16	hbbe1.3
0	9.00842	1	0.064	0	16	hbbe2
0	7.5622	1	0.034	0	16	hbae1.3
0	7.24948	1	0.008	0	16	zmp:0000001081
0	6.60855	1	0.006	0	16	si:ch211-250g4.3
0	5.76485	0.996	0.145	0	16	creg1
0	4.73648	0.924	0.005	0	16	cahz
2.00481e-146	5.05383	1	0.718	4.80191e-142	16	fth1a
0	3.64356	0.769	0.042	0	17	scgn
0	3.44755	0.991	0.126	0	17	scg3
3.42459e-164	5.16108	0.448	0.041	8.20258e-160	17	gcga
3.69178e-124	5.43736	0.25	0.015	8.84256e-120	17	ghrl
2.42484e-76	3.50515	0.877	0.53	5.80798e-72	17	anxa4
2.64248e-60	5.67504	0.25	0.034	6.32926e-56	17	penka
2.59062e-53	6.42934	0.547	0.177	6.20506e-49	17	insl5a
1.26096e-23	6.85008	0.679	0.385	3.02024e-19	17	pyyb
2.92274e-21	8.05885	0.25	0.078	7.00055e-17	17	sst1.1
1.10049e-18	4.31552	0.269	0.096	2.63589e-14	17	mlnl
0	5.17414	0.538	0.025	0	18	aqp1a.1
0	4.81159	0.739	0.022	0	18	podxl
0	3.09621	0.707	0.025	0	18	jam2b
5.51736e-225	3.00772	0.712	0.072	1.32152e-220	18	si:ch211-156j16.1
1.04364e-199	3.22256	0.739	0.092	2.49973e-195	18	cav1
1.00994e-155	3.37081	0.63	0.083	2.419e-151	18	cavin1b
2.81024e-114	2.93561	0.543	0.081	6.7311e-110	18	postnb
3.72943e-101	2.80006	0.766	0.198	8.93272e-97	18	krt15
2.93827e-97	3.33863	0.826	0.285	7.03775e-93	18	cavin2b
8.18552e-97	2.85262	0.592	0.119	1.9606e-92	18	bcam
0	3.38864	0.834	0.04	0	19	hist1h4l.16
0	3.24622	0.862	0.027	0	19	si:dkey-108k21.10
0	3.09793	0.785	0.039	0	19	rrm2.1
0	3.08583	0.939	0.044	0	19	mki67
0	2.98823	0.646	0.017	0	19	HIST2H3PS2
1.1871e-223	3.48419	0.823	0.104	2.84334e-219	19	zgc:110425
2.72829e-193	3.20373	0.945	0.181	6.5348e-189	19	stmn1a
2.74187e-113	3.17839	1	0.757	6.56733e-109	19	hmgb2a
1.74008e-107	2.82667	0.972	0.476	4.16785e-103	19	tubb2b
2.93217e-104	2.97127	1	0.847	7.02313e-100	19	hmgn2
0	4.09009	0.88	0.044	0	20	epcam
0	2.8977	0.671	0.02	0	20	cldnb
0	2.75783	0.749	0.038	0	20	cd9b
2.02387e-198	2.71013	0.293	0.01	4.84757e-194	20	si:ch211-195b11.3
6.64297e-145	3.15974	0.545	0.059	1.59112e-140	20	cfl1l
1.53146e-131	3.61028	0.527	0.059	3.66815e-127	20	cldnh
2.08864e-89	2.56069	0.293	0.025	5.00271e-85	20	cyt1
5.02387e-31	2.78622	0.419	0.128	1.20332e-26	20	krt17.1
8.48388e-22	3.15973	0.754	0.534	2.03206e-17	20	anxa4
9.00636e-22	4.22312	0.275	0.083	2.1572e-17	20	apoeb
0	6.12604	0.874	0.016	0	21	tac3a
0	5.72839	0.807	0.017	0	21	nmu
0	3.80134	0.807	0.041	0	21	scg2a
0	3.46854	0.822	0.006	0	21	slc18a3a
0	3.29286	0.919	0.007	0	21	CABZ01095157.1
4.45221e-281	3.1044	0.815	0.055	1.06639e-276	21	stmn2a
3.30278e-280	3.82702	0.652	0.034	7.91083e-276	21	pnoca
1.24973e-266	3.18315	0.948	0.087	2.99334e-262	21	pcsk1nl
1.2144e-203	4.982	0.83	0.091	2.90874e-199	21	FP015823.2
8.26118e-194	3.85287	0.978	0.147	1.97872e-189	21	alcama
0	4.59173	0.977	0.041	0	22	si:ch211-152c2.3
0	4.36232	0.969	0.013	0	22	myct1a
0	4.04508	0.891	0.032	0	22	hapln3
0	3.66247	0.884	0.055	0	22	fabp11a
0	3.65763	0.969	0.031	0	22	tmem88a
0	3.65357	0.938	0.072	0	22	gpr183a
0	3.4127	0.907	0.033	0	22	flt4
0	3.33893	0.891	0.049	0	22	adam8a
2.81325e-256	3.68978	0.969	0.1	6.73831e-252	22	cldn11b
2.97099e-249	3.57921	0.961	0.097	7.11611e-245	22	cdh6
3.55194e-283	3.68208	0.945	0.075	8.50761e-279	23	sncb
5.05993e-237	3.82865	0.976	0.102	1.21195e-232	23	stmn1b
2.07888e-233	3.44216	0.843	0.073	4.97933e-229	23	stx1b
2.95795e-214	3.51322	0.953	0.11	7.08489e-210	23	gpm6ab
3.48486e-204	3.25355	0.803	0.075	8.34694e-200	23	snap25a
4.97828e-198	3.991	0.953	0.127	1.1924e-193	23	gpm6aa
5.19627e-163	3.29241	0.843	0.11	1.24461e-158	23	ywhag2
4.02288e-161	3.68584	0.953	0.154	9.6356e-157	23	tuba1c
1.47212e-155	3.22444	0.772	0.09	3.52601e-151	23	elavl4
1.09921e-152	3.44119	0.661	0.068	2.63284e-148	23	sncgb
0	3.66715	0.8	0.005	0	24	dlx4a
0	3.26497	0.892	0.029	0	24	dlx5a
3.01398e-221	2.61344	0.75	0.056	7.21909e-217	24	dlx3b
2.4939e-186	1.85833	0.492	0.025	5.97339e-182	24	dlx1a
1.88598e-141	2.11164	0.5	0.036	4.51729e-137	24	emx2
2.12616e-120	2.45062	0.683	0.084	5.09258e-116	24	ptgdsb.1
3.91522e-118	1.82174	0.717	0.091	9.37773e-114	24	mab21l2
8.66158e-92	2.21668	0.85	0.18	2.07462e-87	24	ptgdsb.2
1.21131e-67	1.8636	0.742	0.164	2.90133e-63	24	ecrg4a
9.826e-58	1.8135	0.575	0.111	2.35352e-53	24	barx1
0	3.98706	0.975	0.062	0	25	zgc:112146
0	3.8984	0.983	0.039	0	25	neu3.3
1.3074e-227	3.8601	0.958	0.098	3.13148e-223	25	tcnl
2.2157e-196	4.61521	1	0.136	5.30703e-192	25	zgc:158846
5.89011e-191	4.09248	0.992	0.141	1.4108e-186	25	vil1
6.29677e-178	5.47797	1	0.161	1.5082e-173	25	plac8.1
2.38497e-148	4.17292	1	0.191	5.71249e-144	25	krt92
7.37448e-112	4.12276	1	0.298	1.76634e-107	25	gsto2
1.44069e-103	4.46819	1	0.357	3.45075e-99	25	cotl1
6.25252e-90	5.35453	1	0.482	1.4976e-85	25	gsta.1
7.3615e-285	1.89897	0.496	0.015	1.76323e-280	26	spi2
2.68604e-267	1.9039	0.94	0.07	6.43359e-263	26	csf1rb
1.40265e-227	3.69345	0.974	0.1	3.35963e-223	26	si:ch211-161c3.6
1.28321e-191	1.77312	0.88	0.09	3.07354e-187	26	dnmt3bb.1
1.52488e-187	1.85816	0.906	0.092	3.6524e-183	26	FP015823.2
1.2313e-174	3.68812	0.974	0.134	2.9492e-170	26	FP015823.1
1.9918e-103	2.13601	0.991	0.245	4.77076e-99	26	arhgdig
7.78192e-74	2.45072	0.658	0.113	1.86393e-69	26	CR936442.2
2.63422e-70	2.02058	0.598	0.097	6.30949e-66	26	CR974440.2
1.19366e-53	1.83202	1	0.715	2.85907e-49	26	si:ch211-222l21.1
0	3.11174	0.635	0.019	0	27	dab2
0	2.76697	0.587	0.002	0	27	slc10a2
0	2.66503	0.846	0.024	0	27	si:dkey-28n18.9
4.12306e-274	5.15755	0.99	0.076	9.87555e-270	27	epdl2
3.37881e-222	8.89148	1	0.103	8.09293e-218	27	fabp6
3.19424e-161	2.72935	0.971	0.114	7.65084e-157	27	si:dkey-36i7.3
3.75628e-130	4.27199	1	0.193	8.99704e-126	27	krt92
5.36541e-118	3.47037	1	0.202	1.28512e-113	27	s100a10a
4.94115e-116	3.54017	0.615	0.061	1.1835e-111	27	ctsl.1
3.66202e-66	3.42547	1	0.637	8.77127e-62	27	lgals2b
0	5.91751	0.816	0.008	0	28	cnfn
0	5.52858	0.893	0.034	0	28	agr2
0	5.33224	0.592	0.007	0	28	CRISP3
0	4.54181	0.825	0.038	0	28	KRT18 (1 of many).1
1.88087e-177	5.54148	0.981	0.123	4.50505e-173	28	krt17.1
7.88902e-126	6.88353	0.767	0.102	1.88958e-121	28	tcnl
4.01459e-111	5.27101	0.99	0.237	9.61574e-107	28	BX908782.1
3.91493e-104	4.13936	0.99	0.254	9.37705e-100	28	serpinb1
5.88978e-104	6.41089	1	0.285	1.41072e-99	28	icn
1.44488e-103	4.87989	0.835	0.156	3.46078e-99	28	txn
0	4.33498	0.804	0.027	0	29	cd74a
0	4.02992	0.674	0.016	0	29	si:busm1-266f07.2
0	3.90009	0.957	0.041	0	29	cd74b
0	3.10864	0.978	0.041	0	29	rnaset2l
0	2.98075	0.957	0.034	0	29	mpeg1.1
2.91454e-301	3.91548	1	0.06	6.98091e-297	29	sftpbb
1.51152e-152	4.45333	1	0.136	3.6204e-148	29	FP015823.1
1.2534e-126	2.93082	1	0.152	3.00213e-122	29	lcp1
8.8855e-124	3.06093	0.641	0.057	2.12826e-119	29	grn1
3.34254e-62	2.92541	0.989	0.383	8.00605e-58	29	psap
2.935e-272	5.67032	1	0.064	7.02992e-268	30	acta2
1.06709e-230	9.17064	0.989	0.078	2.5559e-226	30	fbp2
4.5192e-117	6.5615	1	0.192	1.08244e-112	30	aldocb
2.01893e-107	6.56942	1	0.214	4.83573e-103	30	ak1
3.66016e-90	6.46662	1	0.28	8.76682e-86	30	pgam1a
1.31217e-80	6.25034	1	0.33	3.1429e-76	30	eno1a
2.1612e-76	6.51478	1	0.368	5.1765e-72	30	pkma
4.3709e-65	5.6749	1	0.498	1.04692e-60	30	eno3
4.49678e-62	6.26787	1	0.593	1.07707e-57	30	gapdhs
1.43482e-61	5.26257	1	0.551	3.43668e-57	30	tpi1b
0	5.29221	0.947	0.026	0	31	CCK (1 of many)
0	3.95227	0.813	0.021	0	31	s100a1
4.99897e-243	7.10794	1	0.064	1.19735e-238	31	si:zfos-2372e4.1
1.15549e-129	4.6484	1	0.134	2.76762e-125	31	tmem176l.2
1.20113e-122	4.12293	0.987	0.139	2.87695e-118	31	scg3
5.21935e-101	4.58018	1	0.186	1.25014e-96	31	tm4sf4
6.51462e-99	8.0054	1	0.2	1.56038e-94	31	ccka
5.24847e-82	4.21421	1	0.239	1.25711e-77	31	BX908782.1
1.61427e-60	3.6846	0.747	0.135	3.86649e-56	31	mt2
5.71195e-53	4.18741	1	0.534	1.36813e-48	31	anxa4
0	4.16523	0.955	0.003	0	32	cdh5
1.36403e-298	4.38685	0.582	0.012	3.26713e-294	32	rca2.2
1.02535e-222	4.64201	0.672	0.025	2.45592e-218	32	vsg1
8.32276e-210	4.00779	0.806	0.039	1.99347e-205	32	tmem88a
1.59863e-174	3.44114	0.627	0.028	3.82904e-170	32	igfbp1a
3.15996e-139	3.50866	0.851	0.072	7.56873e-135	32	ehd4
2.42185e-132	4.14172	0.687	0.047	5.80082e-128	32	aqp8a.1
4.20014e-111	4.57468	0.896	0.103	1.00602e-106	32	igfbp7
4.87238e-100	3.80472	0.687	0.062	1.16703e-95	32	fabp11a
3.75712e-61	3.95667	0.896	0.214	8.99904e-57	32	ponzr1
0	4.29026	0.935	0.032	0	33	ca4b
0	3.71174	0.935	0.01	0	33	wu:fb63a08
1.32758e-166	6.6428	1	0.083	3.17982e-162	33	ca2
4.08836e-160	6.46897	1	0.085	9.79244e-156	33	BX248318.1
8.20523e-145	3.88382	0.984	0.092	1.96532e-140	33	fam92a1
5.27034e-107	4.28034	1	0.135	1.26235e-102	33	tmem176l.2
1.94523e-92	3.45647	1	0.157	4.65922e-88	33	si:dkeyp-73b11.8
1.82649e-51	3.73131	1	0.395	4.37481e-47	33	id2a
2.01353e-43	3.88593	1	0.535	4.8228e-39	33	anxa4
1.41034e-40	4.55858	0.597	0.106	3.37806e-36	33	tcnl
0	2.62555	0.623	0.012	0	34	AL929185.1
0	2.31419	0.689	0.008	0	34	si:ch211-56a11.2
2.20912e-240	3.54062	1	0.049	5.29129e-236	34	neurod1
6.36793e-121	2.73183	0.951	0.091	1.52525e-116	34	tmsb
1.22907e-117	2.29999	0.59	0.033	2.94387e-113	34	her15.1.1
5.50948e-110	2.737	0.541	0.03	1.31963e-105	34	her4.1
1.7141e-108	3.30393	0.951	0.099	4.10561e-104	34	elavl3
1.02984e-73	2.6283	0.951	0.139	2.46668e-69	34	GFP
2.02219e-52	2.76007	0.721	0.11	4.84355e-48	34	stmn1b
5.83286e-40	2.43099	0.59	0.096	1.39709e-35	34	elavl4
0	5.01813	0.933	0.017	0	35	desmb
0	4.78113	0.833	0.016	0	35	csrp1b
2.97776e-282	4.65481	0.983	0.04	7.13234e-278	35	mylkb
4.66518e-234	4.41805	0.817	0.032	1.1174e-229	35	cald1b
6.46055e-197	6.57101	0.983	0.062	1.54743e-192	35	tagln
6.28841e-189	5.9112	1	0.067	1.5062e-184	35	acta2
8.27743e-92	4.33914	0.867	0.111	1.98261e-87	35	myh11a
1.44289e-76	5.21508	0.967	0.188	3.45601e-72	35	myl6
8.20147e-76	5.45221	1	0.209	1.96442e-71	35	myl9a
2.80669e-73	4.82093	0.967	0.197	6.72257e-69	35	tpm2
0	4.19222	0.926	0.019	0	36	fgl2a
0	4.07197	0.87	0.01	0	36	gp1bb
7.52512e-159	4.35476	0.926	0.062	1.80242e-154	36	fermt3b
2.3067e-137	4.58788	0.963	0.081	5.525e-133	36	plek
3.60993e-103	4.18553	0.926	0.103	8.64651e-99	36	hacd3
3.04818e-66	4.23892	0.981	0.209	7.30099e-62	36	srgn
3.20849e-46	3.95141	1	0.362	7.68498e-42	36	cotl1
3.06447e-43	4.013	0.981	0.41	7.34002e-39	36	rap1b
7.90304e-42	3.9653	0.981	0.425	1.89294e-37	36	tpm4a
4.46609e-41	4.23144	1	0.514	1.06972e-36	36	tln1
7.29147e-258	5.47422	1	0.024	1.74645e-253	37	tat
3.23727e-178	4.3107	0.968	0.034	7.7539e-174	37	vcanb
9.46593e-158	7.09343	1	0.042	2.26728e-153	37	and2
1.95715e-155	5.80185	0.968	0.039	4.68776e-151	37	CABZ01074130.1
1.07706e-110	4.93116	0.935	0.053	2.57978e-106	37	aqp3a
3.90496e-71	4.30019	1	0.105	9.35316e-67	37	ttc36
8.75721e-69	5.35652	1	0.107	2.09753e-64	37	ucp1
6.4704e-66	6.61405	1	0.115	1.54979e-61	37	hpdb
2.7502e-47	4.40408	1	0.173	6.58727e-43	37	qdpra
7.49565e-42	4.29466	0.968	0.169	1.79536e-37	37	ecrg4a
0	6.09897	1	0.006	0	38	si:ch211-196h16.12
0	5.1486	0.889	0.01	0	38	grp
0	4.41653	0.778	0.002	0	38	tph1a
2.06947e-241	4.79689	0.963	0.02	4.9568e-237	38	tph1b
4.00314e-171	4.32657	0.963	0.03	9.58831e-167	38	pdgfba
7.32459e-96	4.32468	0.963	0.057	1.75439e-91	38	scgn
3.22485e-89	4.23305	1	0.069	7.72415e-85	38	gfra3
1.8663e-69	5.20504	0.593	0.028	4.47017e-65	38	stc1
6.58765e-38	4.49544	0.963	0.175	1.57788e-33	38	atp2b1a
1.44876e-20	4.61634	1	0.587	3.47007e-16	38	calm1a
0	5.49539	0.88	0.007	0	39	rbp2b
0	5.23449	1	0.01	0	39	agxtb
0	5.12203	1	0.004	0	39	fetub
0	5.10293	0.92	0.002	0	39	crp
0	5.06134	0.96	0.004	0	39	serpina1
3.89439e-242	6.59899	1	0.02	9.32783e-238	39	tfa
4.36794e-179	7.29691	0.92	0.024	1.04621e-174	39	fabp10a
8.7738e-171	5.50642	1	0.03	2.1015e-166	39	apoc1
5.28461e-76	8.87131	1	0.077	1.26577e-71	39	apoa2
4.88569e-41	8.29278	1	0.161	1.17022e-36	39	apoa1b
