# Supplementary material for: Unbiased characterization of the larval zebrafish enteric nervous system at a single cell transcriptomic level
Source: iScience. 2023 Jun 8;26(7):107070. doi: 10.1016/j.isci.2023.107070 (PMC10329177; doi:10.1016/j.isci.2023.107070)
Supplement: Data S2. Table showing the top10 positive markers for all the ENS-subset clusters, related to Figure 1 [file mmc3.xlsx]

## Sheet: ENS_top10
p_val	avg_log2FC	pct.1	pct.2	p_val_adj	cluster	gene
5.07846e-139	3.33891	0.7	0.013	1.21639e-134	SCPs	mmp17b
8.64755e-105	4.13944	0.88	0.052	2.07126e-100	SCPs	rgcc
5.32996e-94	4.71272	0.78	0.044	1.27663e-89	SCPs	entpd3
4.80127e-81	3.99785	0.64	0.033	1.15e-76	SCPs	col18a1b
4.13072e-65	3.3223	0.58	0.035	9.89391e-61	SCPs	krt94
8.69894e-64	3.27608	0.8	0.084	2.08357e-59	SCPs	col4a2
1.90462e-43	3.40968	0.92	0.22	4.56196e-39	SCPs	krt8
7.69816e-43	3.25366	0.94	0.24	1.84386e-38	SCPs	KRT18 (1 of many)
4.0577e-39	3.18039	0.92	0.247	9.719e-35	SCPs	crip1
4.15161e-37	3.26235	0.98	0.322	9.94394e-33	SCPs	scn1ba
8.10055e-135	3.92945	0.955	0.101	1.94024e-130	phox2bb- differentiated neurons	gpm6aa
2.68393e-125	2.57215	0.636	0.025	6.42855e-121	phox2bb- differentiated neurons	ywhag1
1.36657e-113	2.96143	0.482	0.009	3.27322e-109	phox2bb- differentiated neurons	cdh8
4.32704e-66	2.65158	0.273	0.004	1.03641e-61	phox2bb- differentiated neurons	slc32a1
5.02647e-64	2.85589	0.655	0.105	1.20394e-59	phox2bb- differentiated neurons	sv2a
1.9852e-57	2.72266	0.5	0.056	4.75494e-53	phox2bb- differentiated neurons	pcp4a
6.75923e-55	2.5584	0.282	0.01	1.61897e-50	phox2bb- differentiated neurons	gad2
1.71311e-36	2.85559	0.464	0.087	4.10324e-32	phox2bb- differentiated neurons	ebf3a
2.22084e-25	2.53586	0.655	0.295	5.31937e-21	phox2bb- differentiated neurons	sncgb
4.051e-07	2.99493	0.336	0.188	0.00970296	phox2bb- differentiated neurons	tcf7l2
2.71886e-88	2.68626	0.718	0.158	6.51221e-84	Notch responsive state	her4.2
4.31578e-86	2.45043	0.664	0.129	1.03372e-81	Notch responsive state	her4.2.1
4.90094e-60	2.37557	0.635	0.199	1.17387e-55	Notch responsive state	gadd45gb.1
1.49575e-59	2.6093	0.548	0.131	3.58261e-55	Notch responsive state	AL929185.2
6.47219e-53	2.21916	0.498	0.113	1.55022e-48	Notch responsive state	si:ch211-193l2.7
6.41266e-45	2.13853	0.439	0.103	1.53596e-40	Notch responsive state	her4.4
6.09469e-44	2.19902	0.316	0.045	1.4598e-39	Notch responsive state	si:ch73-21g5.7
2.19479e-40	2.75168	0.359	0.071	5.25696e-36	Notch responsive state	si:ch211-193l2.4
2.78721e-34	2.33283	0.339	0.077	6.67591e-30	Notch responsive state	her4.1
4.3315e-18	2.1223	0.336	0.138	1.03748e-13	Notch responsive state	si:ch211-193l2.5
6.38511e-217	6.68279	0.948	0.074	1.52936e-212	Inhibitory motor neurons	vipb
6.64102e-168	2.83498	0.885	0.091	1.59066e-163	Inhibitory motor neurons	islr2
2.97367e-167	4.47128	0.833	0.091	7.12254e-163	Inhibitory motor neurons	nos1
9.16799e-156	3.10801	0.944	0.194	2.19592e-151	Inhibitory motor neurons	atp2b3a
1.00073e-155	4.37263	0.848	0.116	2.39696e-151	Inhibitory motor neurons	adcyap1b
2.06198e-155	2.97168	0.929	0.181	4.93885e-151	Inhibitory motor neurons	si:dkeyp-120h9.1
2.95654e-149	2.47426	0.848	0.122	7.08151e-145	Inhibitory motor neurons	dgkaa
4.19837e-128	2.49872	0.784	0.118	1.00559e-123	Inhibitory motor neurons	plcxd3
1.18248e-97	2.54562	0.561	0.056	2.83228e-93	Inhibitory motor neurons	rgs4
6.13887e-79	3.30686	0.335	0.006	1.47038e-74	Inhibitory motor neurons	vip
8.32785e-104	2.82773	0.978	0.268	1.99469e-99	Neural crest progenitors	scn4ab
5.42497e-53	1.88055	0.762	0.283	1.29939e-48	Neural crest progenitors	scn1ba
5.31518e-47	2.00431	0.884	0.475	1.27309e-42	Neural crest progenitors	id1
7.96384e-44	1.75251	0.735	0.295	1.9075e-39	Neural crest progenitors	tmem176
1.41594e-42	2.19322	0.768	0.374	3.39146e-38	Neural crest progenitors	lpin1
1.13154e-41	1.90015	0.475	0.105	2.71026e-37	Neural crest progenitors	cldn11a
2.14846e-39	1.80994	0.646	0.244	5.14598e-35	Neural crest progenitors	cpn1.1
8.30189e-37	1.7671	0.547	0.173	1.98847e-32	Neural crest progenitors	gas1b
2.79051e-33	1.73143	0.497	0.149	6.68383e-29	Neural crest progenitors	dhrs3a
3.49901e-24	1.72272	0.519	0.215	8.38082e-20	Neural crest progenitors	scn4ba
1.90445e-206	5.77882	0.936	0.029	4.56154e-202	Sensory IPANs	tac3a
5.57423e-174	3.36575	0.89	0.039	1.33514e-169	Sensory IPANs	slc18a3a
1.5879e-166	2.89175	0.908	0.046	3.80333e-162	Sensory IPANs	CABZ01095157.1
2.007e-148	4.92794	0.798	0.04	4.80717e-144	Sensory IPANs	nmu
7.85712e-107	3.09861	0.908	0.133	1.88194e-102	Sensory IPANs	fhl1b
7.91585e-81	4.22104	0.835	0.15	1.896e-76	Sensory IPANs	FP015823.2
2.17721e-79	3.57038	0.725	0.099	5.21486e-75	Sensory IPANs	FP015823.1
1.39571e-67	2.9134	0.872	0.209	3.34301e-63	Sensory IPANs	scg2a
2.05985e-53	3.4087	0.67	0.13	4.93376e-49	Sensory IPANs	pnoca
2.10288e-50	2.51401	0.339	0.023	5.03683e-46	Sensory IPANs	calb2a
2.24475e-174	2.98463	0.833	0.027	5.37662e-170	Proliferating cells	mki67
3.83378e-146	2.59609	0.731	0.027	9.18268e-142	Proliferating cells	zgc:110540
1.57972e-138	3.03351	0.787	0.043	3.78375e-134	Proliferating cells	rrm2.1
8.23963e-119	2.69082	0.713	0.042	1.97356e-114	Proliferating cells	si:dkey-108k21.10
1.05607e-102	2.86288	0.537	0.021	2.5295e-98	Proliferating cells	HIST2H3PS2
1.27214e-99	3.06443	0.75	0.073	3.04703e-95	Proliferating cells	hist1h4l.16
1.21855e-92	2.61306	0.769	0.09	2.91867e-88	Proliferating cells	kiaa0101
4.77542e-80	2.85717	0.917	0.201	1.14381e-75	Proliferating cells	stmn1a
5.42176e-61	3.00425	0.694	0.121	1.29862e-56	Proliferating cells	pcna
3.35619e-60	2.61781	1	0.778	8.03875e-56	Proliferating cells	hmgb2a
2.52718e-43	1.85112	0.952	0.377	6.0531e-39	Differentiating	chrna5
5.89678e-37	1.65702	0.952	0.471	1.4124e-32	Differentiating	phox2a
8.69199e-32	1.77473	0.769	0.321	2.08191e-27	Differentiating	myt1b
9.94091e-28	1.58409	0.298	0.04	2.38105e-23	Differentiating	tm6sf2
1.13617e-25	1.87079	0.894	0.66	2.72135e-21	Differentiating	hsp70.2
7.02292e-22	1.71327	0.865	0.605	1.68213e-17	Differentiating	hsp70.3
8.37931e-21	1.98269	0.837	0.564	2.00701e-16	Differentiating	hsp90aa1.2
1.77506e-19	1.77417	0.904	0.638	4.25161e-15	Differentiating	hsp70.1
6.49398e-18	1.72957	0.875	0.73	1.55544e-13	Differentiating	hsp70l
5.26344e-14	1.63339	0.26	0.062	1.2607e-09	Differentiating	id2b
2.80627e-204	3.68187	0.927	0.021	6.72158e-200	Migrating neural crest	col1a2
1.44504e-199	2.81322	0.793	0.009	3.46117e-195	Migrating neural crest	col6a2
5.33543e-178	3.00602	0.89	0.026	1.27794e-173	Migrating neural crest	col1a1a
3.61693e-138	2.55005	0.732	0.025	8.66327e-134	Migrating neural crest	col6a1
1.88551e-115	4.13059	0.829	0.061	4.51618e-111	Migrating neural crest	rbp4
3.77139e-114	2.95725	0.854	0.061	9.03322e-110	Migrating neural crest	col1a1b
2.88413e-98	4.58913	0.585	0.026	6.90808e-94	Migrating neural crest	si:ch211-106h4.12
4.66105e-66	2.50242	0.927	0.169	1.11642e-61	Migrating neural crest	col5a1
5.7658e-46	2.81976	0.378	0.03	1.38102e-41	Migrating neural crest	ifitm1
6.64338e-30	3.1651	0.634	0.162	1.59122e-25	Migrating neural crest	cxcl12a
1.32138e-81	2.3424	0.64	0.016	3.16497e-77	Motor neurons	isl2a
7.54136e-63	2.66536	0.84	0.048	1.80631e-58	Motor neurons	si:ch211-56a11.2
4.12285e-59	2.20785	0.88	0.057	9.87505e-55	Motor neurons	six1b
9.05663e-57	2.22012	0.84	0.053	2.16924e-52	Motor neurons	nhlh2
2.3904e-48	2.49328	0.8	0.059	5.72549e-44	Motor neurons	tmeff2b
3.44196e-47	2.71504	0.6	0.031	8.24418e-43	Motor neurons	onecut1
1.59291e-45	3.05613	0.84	0.067	3.81533e-41	Motor neurons	neurod1
5.41968e-39	2.4239	0.92	0.102	1.29812e-34	Motor neurons	ebf3a
3.9525e-22	2.74773	0.96	0.256	9.46702e-18	Motor neurons	tmsb
1.42034e-15	2.15228	0.92	0.345	3.40201e-11	Motor neurons	si:dkey-56m19.5
1.28977e-104	7.03929	0.767	0.021	3.08925e-100	Enteric glia	ptgdsb.1
9.51325e-93	4.35849	0.467	0.005	2.27861e-88	Enteric glia	cx43
3.036e-81	5.07458	0.667	0.022	7.27182e-77	Enteric glia	slc1a2b
1.63588e-66	4.91359	0.6	0.022	3.91826e-62	Enteric glia	ptn
1.86757e-40	6.07264	0.8	0.093	4.47321e-36	Enteric glia	ptgdsb.2
2.92649e-35	4.64726	0.267	0.007	7.00952e-31	Enteric glia	ntn1b
1.64031e-29	5.1688	0.967	0.224	3.92887e-25	Enteric glia	fabp7a
4.98606e-22	4.40545	0.767	0.164	1.19426e-17	Enteric glia	glula
4.59933e-15	4.91808	0.5	0.087	1.10163e-10	Enteric glia	zgc:153704
6.78648e-13	4.3147	0.833	0.37	1.6255e-08	Enteric glia	mdka
